# Supplementary material for: Transcriptomic changes and gene fusions during the progression from Barrett’s esophagus to esophageal adenocarcinoma
Source: Biomark Res. 2024 Aug 7;12:78. doi: 10.1186/s40364-024-00623-8 (PMC11304724; doi:10.1186/s40364-024-00623-8)
Supplement: Supplementary file 2 — Supplementary Material 2 [file 40364_2024_623_MOESM2_ESM.xlsx]

## Sheet: up
GeneName	log2FoldChange	padj
PI3	4.76517	1.88811e-19
AJUBA	3.72184	2.13e-13
KRT16	7.15472	4.43823e-13
KRT14	7.59864	5.88265e-13
KRT6B	7.0661	7.3238e-12
KRT6C	7.33538	1.5367e-10
KRT80	4.7485	1.87732e-10
KRT17	5.49133	2.31329e-10
LINC02487	5.76334	4.30861e-10
WFDC21P	4.82672	7.38353e-10
TINCR	6.42936	1.03425e-09
PLA2G4E	5.30304	1.1662e-09
KRT6A	6.66857	2.25921e-09
PADI1	6.1246	8.52162e-09
KLK13	4.94881	8.90502e-09
WASF1	2.5928	9.22177e-09
ENSG00000275216	4.00278	1.0365e-08
BNC1	5.95693	1.36288e-08
S100A2	4.91234	1.78785e-08
KRTDAP	7.41221	1.84235e-08
LYPD3	5.78716	1.89521e-08
KRT16P6	6.63175	2.5261e-08
IQCJ-SCHIP1	2.46254	4.54113e-08
CPA4	6.32455	5.21562e-08
DSG1	6.44468	7.71556e-08
PKP1	5.99712	8.12463e-08
PAK6	2.77577	8.16875e-08
FLG	5.89407	8.93762e-08
AQP3	4.62473	1.10311e-07
DSC3	5.71441	1.17103e-07
ANOS1	3.69331	1.3568e-07
KRT5	6.29641	1.60819e-07
LY6D	5.01394	1.60819e-07
TMPRSS11D	5.4989	1.61092e-07
DUOXA1	4.93487	1.69203e-07
MUC15	5.31978	1.69203e-07
ULBP2	2.99855	1.81422e-07
PPP1R14C	3.24639	2.05017e-07
RNF222	5.19781	2.05017e-07
ENSG00000285108	4.51516	2.05714e-07
ENSG00000289955	5.69328	2.54959e-07
HCG22	6.76417	2.85219e-07
CWH43	6.35992	3.05018e-07
GJA1	2.73259	3.09605e-07
TP63	5.69486	3.55534e-07
RDX	2.15636	3.71429e-07
PTHLH	4.47162	3.84348e-07
USH1G	7.11283	5.34608e-07
CELSR2	3.08371	5.52808e-07
ENSG00000287594	5.90706	5.71189e-07
CDH13-AS2	3.45069	5.85213e-07
GJB6	5.53214	6.02836e-07
BNIPL	4.9896	7.37738e-07
CLCA2	5.24815	7.69301e-07
RHCG	5.90339	7.69301e-07
ATP6V1C2	3.10873	7.77742e-07
FAM83D	2.9057	7.85479e-07
PGLYRP4	6.25908	8.05412e-07
TMPRSS11F	5.45689	8.15312e-07
WNT10A	3.60166	8.15312e-07
KRT78	6.06066	8.16824e-07
RAET1G	6.5888	8.37199e-07
CERS3	5.36732	8.78085e-07
IL20RB	4.54951	9.20704e-07
FOXN1	6.28839	1.30095e-06
GJB2	3.78068	1.31711e-06
PADI3	6.59749	1.44365e-06
A2ML1	6.44473	1.4534e-06
ROBO2	3.23145	1.55331e-06
ZBED2	5.44825	1.59536e-06
TMPRSS11B	5.69614	1.60456e-06
GRPEL2	2.11161	1.69066e-06
HOPX	4.87836	1.74544e-06
FAM83A	3.79687	1.87305e-06
ENSG00000286273	5.75414	2.03677e-06
ESPL1	2.30924	2.08586e-06
S100A8	4.57793	2.36719e-06
KLC3	6.01398	2.64137e-06
ELOVL4	4.71833	2.73989e-06
PAQR5	2.74521	2.8687e-06
ARHGEF4	3.9731	3.03323e-06
TGM1	5.23696	3.04596e-06
IFFO2	3.09235	3.06953e-06
IVL	5.63973	3.12058e-06
LINC02538	5.63598	3.55305e-06
CYP24A1	8.04184	3.67284e-06
DSG3	5.07302	3.77374e-06
SERPINB4	4.52671	3.78885e-06
SPRR2E	5.47881	3.78885e-06
LGALS7B	4.01276	3.95342e-06
ENSG00000291282	5.62269	3.95987e-06
BBOX1	5.31088	3.97754e-06
TMPRSS11A	5.3278	4.2646e-06
RHBG	5.53044	4.36897e-06
DUOX1	3.89332	4.65567e-06
SERPINB13	5.19051	5.15129e-06
PRSS27	4.756	5.65731e-06
GRHL3	4.74397	5.65981e-06
GSDME	4.95215	5.69588e-06
KRT13	5.86195	5.84686e-06
PMAIP1	2.41694	5.94601e-06
ARHGAP40	3.43418	6.29517e-06
PPL	4.68787	6.32393e-06
LPAR3	4.66336	7.20548e-06
IL36G	5.52865	7.36116e-06
SBSN	5.5609	7.36116e-06
LRRC20	2.14778	7.42504e-06
SUSD4	4.69264	8.32025e-06
SPRR2D	5.09564	8.34621e-06
FOXE1	6.58202	9.29807e-06
SPINK7	4.86644	9.76603e-06
PGLYRP3	5.24807	1.00177e-05
CDHR1	5.49673	1.01271e-05
TMPRSS13	3.97172	1.01367e-05
PLPPR4	3.53981	1.01893e-05
KRT15	4.60644	1.03485e-05
GSDMC	4.49418	1.05766e-05
KRT16P3	7.72137	1.10664e-05
KIFC3	2.60552	1.13911e-05
CARD14	2.22677	1.19304e-05
ALDH1A3	2.8314	1.40843e-05
NAB2	2.21713	1.41269e-05
PTPN13	4.00731	1.41269e-05
HILPDA	3.21242	1.42401e-05
NCCRP1	5.02483	1.42401e-05
NTF4	7.11842	1.48911e-05
VSIG10L	3.818	1.53122e-05
ENSG00000290977	6.07214	1.53561e-05
RRAGD	2.82683	1.55637e-05
HYCC1	2.48569	1.57224e-05
TGM3	5.35406	1.57916e-05
TMEM40	4.56633	1.6585e-05
SPRR1B	4.904	1.71741e-05
CRABP2	4.4052	1.85652e-05
EHD3	3.77009	1.85652e-05
APOC1	3.58655	1.90093e-05
VSNL1	3.79294	1.91352e-05
DENND2C	3.77732	1.92807e-05
SLC6A11	5.48478	1.94566e-05
ENDOU	5.35745	1.96451e-05
FAT2	4.68221	2.01097e-05
UPK3BL3P	4.50306	2.03756e-05
CD109	2.99729	2.06396e-05
DUSP7	2.1775	2.15568e-05
NPR3	4.15943	2.16162e-05
ANXA8L1	4.76902	2.24009e-05
ZNF750	5.71601	2.26556e-05
LY6G6C	5.90782	2.31969e-05
CNFN	4.74383	2.45475e-05
ZNF365	4.52065	2.45475e-05
ABTB3	3.87062	2.56819e-05
CAPNS2	5.33232	2.65072e-05
MUC22	6.59131	2.8944e-05
GRHL1	3.46557	2.92295e-05
EPGN	5.03258	3.02997e-05
SPRR2A	4.8121	3.07631e-05
MAL	5.11327	3.12664e-05
RNASE7	4.92978	3.2793e-05
SDR9C7	5.39489	3.2793e-05
WFDC12	5.54865	3.35481e-05
SOX15	3.38929	3.36213e-05
EFNB3	3.62725	3.37601e-05
ANXA8	4.17594	3.42873e-05
ENSG00000236740	4.62982	3.54805e-05
FGF11	3.89915	3.54882e-05
GBP6	5.44742	3.54882e-05
CYSRT1	4.68676	3.64392e-05
SPRR3	4.85082	3.90128e-05
CLIP4	3.04934	3.94416e-05
ZNF273	2.40119	3.94416e-05
FLG2	7.8319	4.0755e-05
KRT16P5	7.44395	4.21736e-05
S100A9	3.88643	4.30734e-05
SDS	2.69296	4.32568e-05
SPRR1A	4.40486	4.5229e-05
TIAM1	3.37212	4.5229e-05
WFDC5	6.33908	4.5229e-05
DSG1-AS1	4.68498	5.05704e-05
HEPHL1	5.20235	5.16804e-05
MUC21	5.3127	5.4117e-05
ALOX12	4.22495	5.65317e-05
TGM5	5.35667	5.68655e-05
IL36RN	4.64893	5.78903e-05
RGS20	5.14964	5.90215e-05
ACP7	7.58138	6.19636e-05
ENSG00000260581	6.0916	6.48572e-05
VSIG8	4.27621	6.48572e-05
KRT4	5.80829	6.77273e-05
KLK6	3.26977	7.17246e-05
CGNL1	3.33826	7.21795e-05
SERPINB3	4.69478	7.59296e-05
ECM1	4.17211	7.68939e-05
CERS4	3.25747	8.48077e-05
FAM83C	4.71359	8.48077e-05
SLC39A2	6.00984	8.48077e-05
DAPL1	4.07191	9.06403e-05
TP53AIP1	4.15236	9.5608e-05
IGFL2-AS1	5.70697	9.75214e-05
MKRN3	6.28709	0.00010008
TMPRSS11E	4.63834	0.000103313
RHOV	2.77897	0.000104216
CDK5R1	2.27573	0.000105059
TENT5B	4.31332	0.000111085
RAET1E	4.37469	0.00011219
KLK12	4.12167	0.000112197
UNC93A	3.26338	0.000115754
NDRG4	3.6863	0.000115789
PLAG1	2.49325	0.000116995
ALOXE3	5.95708	0.000119714
DUSP5	3.42199	0.000129549
SLC10A6	4.73546	0.000136944
PTK7	2.21819	0.000150493
CAPN14	5.08435	0.000156217
COL8A2	2.46722	0.00016115
HES2	3.67768	0.000161187
TRIM29	3.50654	0.00016524
IGFL1	5.67162	0.000180319
SPRR5	6.59721	0.000183128
HNRNPA1P33	4.34767	0.000186647
ZNF185	3.30727	0.000191354
FRMD6	3.1032	0.000196126
MIR205HG	4.63305	0.000208216
ADGRF4	3.66311	0.000228098
HS6ST2	5.11996	0.000239002
POLR2MP1	5.90972	0.000244736
CLDN17	5.18831	0.000246949
FJX1	2.57578	0.000246949
SNHG26	2.49053	0.000250276
DKK1	3.83902	0.00025146
LPL	2.00717	0.00025163
IL12A	4.36533	0.0002521
EMP1	4.20443	0.000260707
LIPK	7.04244	0.000264966
S100A7	4.84845	0.000283976
PLA2G4D	4.29833	0.000290254
KRT1	4.51554	0.000291357
CRNN	4.92122	0.00029516
ENSG00000290461	5.6125	0.00029877
CALML3	5.58164	0.000304719
FAM83A-AS1	4.44259	0.000315975
ESM1	4.32274	0.000318627
KLK10	3.08339	0.000318722
FGFR3	2.05762	0.000320584
HEG1	2.00368	0.00033608
ENSG00000291231	5.12275	0.000342217
CSTB	3.72441	0.000362271
CALML5	4.78078	0.000365647
FABP5	3.24661	0.000366269
RAET1L	4.51192	0.000399364
TPRG1	3.70981	0.000399364
WNT11	5.96547	0.000415735
KLHDC8B	2.68039	0.000418694
SLC37A2	2.87058	0.000425745
TFAP2C	2.83935	0.000425745
SERPINB2	4.02773	0.000433411
RIMKLB	2.36911	0.000433535
FBN3	7.49774	0.000439954
SCEL	4.20007	0.000445321
SULT2B1	3.8012	0.00045156
S1PR5	4.56264	0.000452272
TMPRSS11GP	6.40881	0.00045846
KRT75	5.9279	0.000464748
ENSG00000289252	4.61893	0.000475234
ATG9B	3.54312	0.000498638
KLRG2	4.9655	0.000499409
PHLDA1	2.31221	0.000505461
IGF2BP3	4.79988	0.000513654
SH3GL3	6.23668	0.00053876
ARL4D	3.54199	0.000543062
DUXAP10	4.34303	0.000545027
SLURP2	4.52849	0.000547387
TRIM6	2.54035	0.000561547
ANXA1	3.34438	0.000572335
ENSG00000226281	2.98337	0.000574086
SPINK5	4.10526	0.000584061
CSTA	4.17509	0.000585285
IRX4	5.65356	0.000588883
CDH16	4.98797	0.000595064
CT69	5.66662	0.000601209
DUSP14	2.26964	0.000612096
BCL11A	2.34663	0.000621891
ALDH3B2	3.81754	0.000628508
APOC2	3.52265	0.000629208
CLCA4	4.11032	0.000646551
ENSG00000213963	2.01292	0.000654959
C3orf80	2.87536	0.000657593
TMEM79	2.71248	0.000657593
GPNMB	2.55478	0.000659263
NECTIN1	2.37176	0.000676665
KLK8	3.94613	0.000702613
PACSIN3	2.16453	0.000703563
LINC00964	5.0881	0.000710714
PIPOX	3.9761	0.000713191
CST6	4.44072	0.000743137
IL36A	4.69904	0.000747962
MOXD1	2.93457	0.000765403
FMO2	3.40873	0.000784056
LYPD2	4.0047	0.000817967
GABRA3	6.90408	0.000827165
LINC00958	4.12059	0.000827165
AIF1L	3.65353	0.000839746
FAM25A	4.40626	0.000896701
ATP12A	4.86207	0.000916807
PCDHGA6	2.13266	0.000916807
ENSG00000285600	2.5538	0.000930368
NOTCH3	2.56838	0.000955784
KLF8	3.03872	0.000985458
CYP4F22	3.90012	0.00100086
ZBED9	5.75621	0.00100086
LINC01036	5.23438	0.001021
GPR15LG	4.91755	0.00102327
ENSG00000271573	6.43026	0.00102643
DMKN	2.92728	0.00104948
PYGL	2.01622	0.00107887
FBXO2	3.12427	0.00111073
ENSG00000256462	7.02251	0.00114266
NXPH4	4.77958	0.00114266
MARK1	2.78687	0.00115835
CFAP20DC	2.65979	0.00116484
DSP	2.75654	0.00116484
MCM7	2.41168	0.00121872
SFRP4	5.08798	0.0012852
PHGDH	2.54998	0.00129316
IPPK	2.18333	0.00129491
EPHX3	3.85668	0.00130566
PTPRU	2.81238	0.00130566
RAB38	2.33091	0.00130566
EDDM13	5.86309	0.00131505
NIPAL4	4.04768	0.00132044
CASP1P2	5.27411	0.00133273
THSD7B	5.96413	0.00139973
ENSG00000278518	5.59409	0.00140331
NDUFA4L2	3.27456	0.0014176
SLC6A4	4.36431	0.00142163
ENSG00000259539	3.27345	0.00142513
ETV4	2.63256	0.00147821
KCNQ3	3.09104	0.00153615
RASGEF1A	2.73919	0.00155471
SLC2A1	2.04373	0.00158727
SYT1	3.73721	0.00161083
COCH	2.80707	0.00161382
SALL4	4.01298	0.0016444
WEE1	2.05761	0.00166148
ANXA9	2.06341	0.00168669
MAB21L4	3.2959	0.00169215
NPSR1-AS1	5.95242	0.00171198
RPL23AP87	3.46228	0.00171198
SH3PXD2A-AS1	2.42315	0.00171198
GPR78	3.33173	0.0017862
ENSG00000253196	5.65837	0.00181433
PSG4	5.3412	0.00182961
RARG	2.08914	0.0018536
HROB	2.09676	0.00186144
PPP2R2C	3.75879	0.00188254
LOX	3.23634	0.00190234
SPAG17	4.10742	0.00190234
SLURP1	4.46744	0.00193472
BNIP3	2.53236	0.00198253
EEF1A2	5.39881	0.00200518
CRISPLD1	3.16475	0.00201182
ZNF556	4.47783	0.00204438
CBX2	2.88383	0.00213075
ADGRV1	4.05352	0.00214683
ALOX12B	4.23338	0.00221747
PDZD2	2.32835	0.00230839
PON3	4.37478	0.00234078
AMIGO2	2.18268	0.00236022
LZTS1	2.54893	0.00236199
VASN	2.18181	0.00237561
TENM2	3.4703	0.00250455
FADS6	5.861	0.0025287
GPC1	2.21495	0.00254668
CYP4F29P	4.28322	0.00257595
EFNA3	2.69301	0.00257595
QPRT	3.56335	0.00259856
GSTT2B	3.55945	0.00268797
SMIM38	4.82138	0.00269362
KCTD11	2.1031	0.00269715
SNX31	4.34991	0.00271823
PIM1	2.15376	0.00272186
GNG4	4.56358	0.00272879
IGF2BP1	6.83537	0.00274834
STEAP1B	3.17026	0.00285055
P2RY1	3.07458	0.00287805
TPD52L1	2.44097	0.00290719
ENSG00000291061	6.31209	0.00298855
LINC01503	2.29055	0.00301953
PENK	4.33314	0.00306201
ZBTB10	2.2072	0.00306998
SLC13A4	3.62693	0.00307608
CXCL14	2.74903	0.00311127
ATP6V0A4	4.0442	0.00311128
PTCD1	2.15208	0.00313275
LINP1	5.67662	0.00316023
ENSG00000290407	4.61911	0.00322907
ZNF812P	4.62174	0.00326793
MIR17HG	2.67159	0.003319
DLX4	4.69373	0.00334608
CFAP251	2.10368	0.00334779
GLDC	4.85232	0.00334779
DLK2	2.49217	0.00336721
ENSG00000290978	5.85214	0.00337654
HSPB8	3.33209	0.00337654
SPRR4	6.06483	0.00342862
KLHDC8A	3.24374	0.00346613
FZD10	2.95322	0.00356881
SFN	2.49868	0.00368681
WNT5A	2.03516	0.00370509
EGFL6	2.37875	0.00371086
CD164L2	4.05945	0.00372836
ANKRD35	3.44901	0.00373102
FAM234B	2.1378	0.00376205
MMP11	2.77445	0.00381408
ENSG00000280355	3.03005	0.0038158
SPTBN2	2.50443	0.00382105
CHL1	2.9823	0.00383057
GNA15	2.33937	0.0038492
PTN	2.95739	0.00391945
ZSCAN25	2.19035	0.00396685
KLRK1-AS1	2.32327	0.00408189
DKK2	4.41597	0.00413512
GPR157	2.17513	0.00414049
LINC01139	3.62714	0.00416245
LEXM	3.12789	0.00420223
CACHD1	2.09579	0.00420238
SLC6A15	7.42275	0.00429246
GLB1L3	5.93779	0.00431495
TGM2	3.23295	0.00443299
NEURL3	4.46578	0.00446316
TMEM45A	2.54988	0.00448749
RDH12	2.81853	0.00459908
TFAP2B	6.6221	0.00460651
RNF5P1	2.67856	0.00463793
CDA	2.47675	0.00464439
CD207	3.1732	0.00464866
TCAM1P	5.27472	0.00464866
C6orf15	6.01114	0.0046726
NUAK2	2.01846	0.00476566
SCNN1B	3.67034	0.00483068
SEMA3F	2.21713	0.00485139
KRT16P2	3.79056	0.00485573
ENSG00000276170	3.693	0.00493048
POU3F1	3.79678	0.00501112
RNF39	2.36359	0.0050349
SAA1	4.21611	0.0051761
TNFSF18	2.25498	0.00517903
SASH1	2.28284	0.0052157
KRT23	2.57388	0.0052659
CRCT1	3.53015	0.00532559
SERPINA5	4.18992	0.00532559
PAX9	3.04435	0.00545599
RNF217	2.1836	0.00545763
NTRK2	3.80405	0.00554123
ASPG	2.71489	0.00555864
ENSG00000249244	4.81882	0.00555864
LINC02864	5.99264	0.00560928
ENSG00000268906	5.24168	0.00562018
HOGA1	3.23317	0.00562712
LINC02635	3.9858	0.00564046
RORA	2.31845	0.00564196
ENSG00000271369	5.9253	0.00568228
CLDN8	4.20366	0.00570971
CMKLR2	4.70747	0.00574111
SLC1A3	2.78252	0.00575472
TMEM63C	3.56074	0.00583866
PPFIA4	2.84995	0.00588848
ANGPTL4	2.35585	0.00595044
LINC02348	4.88731	0.00598027
MDGA1	2.71364	0.00598282
GLTP	2.19692	0.00609584
KLK7	2.8838	0.00609584
SMO	2.51606	0.00614178
ENSG00000272872	2.35144	0.00621716
ENSG00000267199	2.27911	0.00626428
ITPRIP	2.07009	0.00627118
NOS1	5.08376	0.00627118
BACH2	2.08825	0.00632104
SUNO1	2.64923	0.00634766
RPSAP41	4.80113	0.00639901
IQCA1	3.36505	0.00646005
SCNN1G	3.84375	0.00659935
LINC02471	5.31665	0.00662439
GABRR1	4.66618	0.00688919
ENSG00000273760	3.51557	0.00693964
PNLIPRP3	4.96024	0.00693964
TMEM217	2.30124	0.00693964
KRT24	3.80863	0.00700298
USP6	2.95858	0.0070789
DEFB1	2.57123	0.00737304
TNFRSF19	2.31652	0.00738272
TSLP	2.91065	0.00740828
TMEM132A	2.25612	0.00741398
PABPC1L	2.12357	0.00757876
EPHB4	2.0167	0.00764775
ENSG00000234262	4.52092	0.00780689
UBE2E2	2.10793	0.00793557
KRT3	5.35913	0.00806236
SLC7A5	2.35241	0.00811251
ANKRD65	2.25776	0.00819168
OSBPL6	2.6899	0.00822409
SDK2	2.76256	0.00823144
GABRE	2.72744	0.00833962
SYNPO2L	4.55948	0.00837552
VANGL2	2.45764	0.0084525
FBXO27	3.30215	0.00853064
LINC02621	4.72009	0.00860093
PTPRZ1	2.70496	0.00880195
TFR2	2.66734	0.00881318
GALNT14	3.27302	0.00887712
ARHGEF4-AS1	5.11802	0.00899566
CCDST	5.76477	0.00904211
ARHGAP23	2.26445	0.00904252
TEX101	3.68256	0.00913422
TTC9-DT	3.43736	0.00913422
KRT31	5.2344	0.00931818
ASB4	4.97323	0.00932675
INKA1	2.60233	0.00950175
KCNK7	2.92539	0.00950761
LINC02783	4.7852	0.0097028
HLF	2.64816	0.00973088
PGBD5	3.63664	0.00988982
NUDT11	3.84824	0.00995525
ENSG00000290101	4.17601	0.00999102
KRT79	4.04184	0.00999154

## Sheet: down
GeneName	log2FoldChange	padj
PHGR1	-9.21691	2.31206e-25
MUC6	-7.03168	6.74867e-25
TFF3	-6.99069	1.88811e-19
SPINK4	-9.23931	3.5713e-19
PTPRN2	-3.32022	1.80625e-17
ATP2A3	-3.04462	1.92033e-17
TFF1	-8.05332	5.22718e-17
REP15	-5.19483	1.90718e-14
STMN2	-5.88111	8.65852e-14
ATP2C2	-3.23476	9.23414e-14
C13orf46	-4.91233	2.52406e-13
BCAS1	-3.66485	4.43823e-13
MISP3	-2.79609	7.59311e-13
SULT1B1	-4.51473	2.06185e-12
FER1L6	-5.75625	2.69835e-12
FCGBP	-5.03439	1.08508e-11
MT-TA	-7.99989	1.51608e-11
TM6SF2	-4.73709	3.47584e-11
IL17REL	-6.26579	4.836e-11
ENSG00000278484	-5.24447	1.42561e-10
OTC	-6.5325	1.52533e-10
VILL	-3.19821	1.79224e-10
ENSG00000278996	-23.4962	2.59528e-10
ENPP7P11	-4.83593	2.63013e-10
ABCC13	-9.19669	3.19737e-10
UTP14C	-23.2023	4.51155e-10
FMO5	-4.09984	4.98831e-10
ENSG00000260092	-8.3844	5.01259e-10
ADH4	-5.28534	5.21068e-10
RNA5S1	-23.0995	5.21068e-10
CREB3L1	-4.06516	5.23674e-10
PPP1R36	-3.62692	5.23674e-10
BHLHE41	-2.44943	5.42743e-10
CGREF1	-3.31059	5.42743e-10
SLC28A2	-6.87701	5.49687e-10
FSIP2	-5.81895	1.14335e-09
HHIP	-3.93352	1.2445e-09
MLPH	-4.00768	1.35514e-09
HTR1D	-4.51235	3.22618e-09
ADH1C	-4.66025	3.46237e-09
LINC02475	-7.06536	3.4957e-09
ANKFN1	-5.22366	4.68176e-09
TRPM4	-2.34047	8.60854e-09
CRACD	-2.66421	9.88664e-09
LINC02688	-6.01067	1.07146e-08
KRT20	-6.78491	1.22338e-08
REG4	-7.82749	1.36116e-08
LRRC66	-4.80893	1.46793e-08
ENSG00000291051	-4.46324	1.60385e-08
RNASE4	-2.81659	1.78785e-08
UGT1A1	-4.24382	2.3522e-08
FAM83E	-3.4848	2.46219e-08
AADAC	-4.64805	3.26101e-08
ZG16	-7.8281	3.42708e-08
SSTR5-AS1	-7.10784	3.99573e-08
SHD	-4.32499	4.01781e-08
DNMBP-AS1	-5.42686	4.20403e-08
C3orf85	-7.01886	4.36306e-08
GPER1	-2.91791	4.36306e-08
REPS2	-2.83098	4.83151e-08
OCIAD2	-3.02891	6.93002e-08
C11orf86	-5.86039	8.07995e-08
ANG	-3.16772	8.16772e-08
ACER2	-4.15432	8.93762e-08
KDELR3	-2.82816	1.01485e-07
FER1L4	-3.00896	1.02559e-07
TMEM238L	-3.67851	1.02559e-07
ARX	-7.88927	1.21775e-07
SYTL2	-3.56579	1.65217e-07
MUC2	-7.25235	1.69203e-07
PIERCE2	-2.74681	1.69203e-07
ENSG00000244137	-6.45566	1.77876e-07
CNDP1	-3.82985	2.11481e-07
HTR2B	-3.19181	2.55462e-07
SMPDL3B	-2.13086	2.72957e-07
VSIG2	-3.64729	3.065e-07
MUC5AC	-6.45298	3.32301e-07
MUCL3	-6.66024	3.32301e-07
TMEM238	-3.10236	3.47421e-07
KLF2	-3.48456	3.55534e-07
RASSF6	-3.41391	3.93613e-07
ACTBP9	-5.42121	4.10871e-07
AGR2	-4.97525	4.11601e-07
ASPHD2	-3.01201	4.18517e-07
ENSG00000289261	-3.94395	4.49596e-07
OR7E22P	-7.21975	4.49714e-07
ENSG00000258676	-4.84336	4.68334e-07
ENSG00000265399	-6.98342	4.68334e-07
CEACAM18	-6.01222	4.88465e-07
SPACA4	-3.55424	4.98769e-07
VSIG1	-5.73987	5.70634e-07
AKR1B10P1	-6.23462	5.94129e-07
NWD1	-3.46096	6.02836e-07
TMSB4XP4	-2.7035	6.02836e-07
ENSG00000267629	-4.79655	6.47187e-07
CAPN13	-3.54178	6.87513e-07
ENSG00000285188	-3.9001	7.37738e-07
ENSG00000283235	-3.73699	8.50896e-07
GIPR	-2.69277	8.50896e-07
ENSG00000282121	-6.9573	9.86561e-07
GLB1L2	-2.35516	9.86561e-07
SLC5A5	-7.49308	1.09629e-06
SMIM33	-6.99907	1.13449e-06
VSTM2A	-7.09849	1.23031e-06
ANK1	-3.14712	1.25467e-06
ENSG00000283321	-6.23341	1.34704e-06
PRR15L	-2.87972	1.34704e-06
PLA2G10	-4.55354	1.4182e-06
ITLN1	-6.01961	1.44365e-06
RETREG1	-2.86084	1.5173e-06
FAM177B	-4.91961	1.57174e-06
TTC39A-AS1	-4.04156	1.59536e-06
ENSG00000289137	-4.77338	1.79202e-06
ENSG00000272141	-2.00168	1.81284e-06
MT-TQ	-8.59178	2.03677e-06
SLC1A1	-2.3703	2.4672e-06
CLCA1	-7.01687	2.61008e-06
C14orf180	-7.55819	2.8687e-06
STARD10	-2.50568	2.8687e-06
CCT8P1	-2.71726	3.16197e-06
FAM47E	-3.19646	3.16197e-06
LYZ	-3.21735	3.43573e-06
CDC42EP5	-3.23141	3.54357e-06
NOSTRIN	-2.30631	3.77374e-06
ENSG00000287684	-4.92952	3.78885e-06
ZMYND12	-2.3641	4.09105e-06
ENSG00000260912	-3.67816	4.13552e-06
CRACR2B	-3.1126	4.26367e-06
SPDEF	-3.704	4.40712e-06
ADAT3	-2.97516	4.51672e-06
UGT2B15	-5.53659	4.52248e-06
VSTM5	-3.72641	5.20317e-06
LINC02767	-2.9062	5.29409e-06
MT-TN	-8.17722	5.65731e-06
SCGB2A1	-6.87725	5.90267e-06
SLC22A18AS	-3.3078	6.29517e-06
GALNT7	-2.94167	6.94118e-06
LEFTY1	-6.42483	7.36116e-06
CEACAM5	-2.81814	7.54611e-06
C9orf152	-3.04994	8.06242e-06
ENSG00000259171	-3.26902	8.53472e-06
ENSG00000258837	-6.42006	1.01323e-05
RAB27A	-2.82679	1.13714e-05
ANTKMT	-2.0653	1.15384e-05
LINC01133	-3.27178	1.16558e-05
IQGAP2	-2.26791	1.19183e-05
CHGA	-6.22667	1.40852e-05
CHST5	-5.51418	1.42401e-05
NR3C2	-2.30034	1.47217e-05
CAPN9	-4.82976	1.53122e-05
SLC4A4	-3.30567	1.53561e-05
LINC00930	-3.59284	1.56704e-05
MLLT3	-2.74831	1.57224e-05
TPD52	-2.46979	1.57743e-05
FBP2	-5.82623	1.65726e-05
CACNA1A	-3.29052	1.74493e-05
TFF2	-5.41366	1.88696e-05
ENSG00000265690	-5.10298	1.89904e-05
ANXA10	-5.98035	1.92614e-05
SLC45A3	-2.67205	1.96451e-05
DAZ4	-10.5223	2.07953e-05
ENSG00000227719	-3.3065	2.16162e-05
CYP2C9	-2.45256	2.17398e-05
SMPD3	-2.96942	2.26556e-05
ENSG00000269242	-4.79856	2.35006e-05
UQCRFS1P1	-3.85357	2.58048e-05
DAZ2	-12.8805	2.84546e-05
NME5	-3.74455	2.87407e-05
PLAAT2	-4.46463	3.33861e-05
LINC01559	-3.35031	3.35481e-05
HEPH	-2.57655	3.61911e-05
LDHD	-2.40091	3.94416e-05
SLC9A2	-3.93444	4.02543e-05
ENSG00000257764	-3.44566	4.03898e-05
SYT16	-5.50877	4.30222e-05
MT-TC	-5.36513	4.52339e-05
ATP7B	-2.6675	4.67917e-05
GCNT1	-2.8508	4.94271e-05
GALNT8	-6.4522	4.98839e-05
CLDN2	-3.64224	5.4117e-05
TSPAN1	-4.62416	5.5712e-05
ST6GALNAC1	-2.44045	5.60285e-05
SYTL5	-3.61652	5.68855e-05
CCDC68	-3.0288	5.78903e-05
UGT1A10	-4.06044	5.78903e-05
ENSG00000277067	-10.531	6.01835e-05
TTC39A	-2.13968	6.36938e-05
STXBP6	-2.35582	6.64683e-05
CMBL	-2.80709	6.70803e-05
CDHR3	-2.01059	6.80026e-05
MARCHF3	-2.08531	6.81738e-05
PPP1R1B	-2.983	7.21795e-05
NPHS2	-4.85594	7.38066e-05
ENSG00000279429	-5.96498	7.52608e-05
TEKT5	-4.08254	7.62613e-05
OLFM4	-5.66425	8.04987e-05
DNAAF4	-2.77781	8.7749e-05
S100P	-3.03012	9.20443e-05
BCL2L14	-3.66579	9.283e-05
LINC02826	-5.07728	0.00011299
ENSG00000261583	-4.72695	0.000115789
MIR4458HG	-2.72017	0.000115843
FAM135B	-3.14109	0.000120202
ENTPD5	-2.19089	0.000136944
GALNT6	-2.62349	0.000140596
ELAPOR1	-3.6974	0.000145034
PLAC8	-2.73979	0.000148846
ENSG00000287906	-2.52076	0.000149778
ENSG00000285542	-4.41092	0.000164048
GSTA1	-3.46898	0.000164351
XKR9	-3.36573	0.000168205
RORC	-2.26588	0.000170885
MMP28	-3.08503	0.000174444
ENSG00000267015	-4.47551	0.000191423
SLC9A4	-4.90836	0.000209805
ENSG00000286035	-3.07746	0.000225017
ENSG00000271741	-2.53441	0.000240502
CA2	-3.17653	0.000244736
NXPE1	-5.78362	0.000244736
SAMD13	-2.63908	0.000246434
SVIP	-2.03717	0.0002521
ACSM3	-2.16069	0.000256897
GLOD5	-3.66295	0.000264067
DRAIC	-3.52944	0.000275511
GCG	-6.63765	0.000275803
MUC5B	-3.17377	0.000286169
TM4SF4	-4.54377	0.000307953
VIPR1-AS1	-2.75902	0.000315343
CA14	-2.78271	0.000318722
SLIT3-AS2	-4.26776	0.000323343
TEX35	-5.41325	0.000344144
SLC35A3	-2.16862	0.000346518
B3GALT5	-3.76871	0.000359252
AKR1B15	-5.03554	0.000366269
KRT89P	-6.85328	0.000397088
LINC01612	-4.71515	0.000407854
XXYLT1-AS2	-3.2956	0.00040975
ENSG00000283761	-4.45314	0.000416312
TUBAL3	-3.78443	0.000418849
GLRA4	-3.43454	0.000419944
SPIRE2	-2.04978	0.000439954
DPP4	-2.86222	0.000444505
MTCO2P12	-2.12992	0.000455093
MYBPC1	-5.04297	0.000467604
AHCYL2	-2.29701	0.000471001
ENSG00000280607	-6.73296	0.000471001
ENSG00000273565	-2.83611	0.000487375
BCO1	-3.21246	0.000498387
BBOX1-AS1	-3.43078	0.000515432
CYSTM1	-3.10861	0.000529908
PPARG	-2.74704	0.000540589
PLCB4	-2.25479	0.000549363
TMPRSS15	-7.55891	0.000572335
ERVE-1	-2.24036	0.00059146
PLAAT4	-2.20985	0.000617891
EPHA10	-2.87472	0.000618338
RN7SL2	-2.15089	0.000635452
GPT	-3.05581	0.000659263
OSBPL7	-2.10069	0.000676628
CAPN8	-4.01563	0.000685444
RPL36AP37	-2.04214	0.000685444
ENSG00000234425	-6.38379	0.000702613
ENSG00000290677	-3.84979	0.000702613
MYRFL	-4.43269	0.0007117
ENSG00000196656	-2.63533	0.000713191
MTND6P4	-2.45701	0.000713191
TRABD2A	-2.83527	0.000721311
GSDMB	-2.53624	0.000747731
LGALS4	-4.19866	0.000747962
KRTAP5-AS1	-3.29058	0.000755008
HSD17B2	-3.03838	0.000775518
DISP2	-3.00339	0.00080391
CCDC190	-4.35563	0.000804694
CCR5AS	-2.65588	0.000804694
LINC02891	-5.84415	0.000804694
GALNT5	-2.77149	0.000812641
TMSB4XP6	-2.64926	0.000816337
RAB3B	-4.36466	0.000823683
GRIN2D	-3.13077	0.000834186
ENSG00000273149	-3.21688	0.000840561
CIDEC	-3.9811	0.000853767
RPS26P19	-6.46009	0.00085418
ENSG00000279693	-3.51275	0.000864972
MYPN	-2.8099	0.000866687
NAT1	-2.36227	0.000871462
RAB27B	-2.63494	0.000912735
KLK3	-6.62765	0.000930004
PRR15	-3.05267	0.000956665
ENSG00000238273	-2.8491	0.00096745
ENSG00000284797	-3.87226	0.00100579
LINC01637	-2.46473	0.00104948
ANO5	-2.5326	0.00105184
SST	-7.63932	0.00107669
KLK15	-6.84544	0.00108992
ENSG00000233706	-5.04676	0.00112692
ADAM28	-2.74392	0.00114452
CYP4F12	-2.16634	0.00121704
MT-TY	-5.74867	0.00121704
MTND4P20	-2.69811	0.00121704
SLC4A8	-2.31112	0.00130546
RN7SL1	-2.1351	0.00132044
NUTM1	-3.55993	0.00132478
LINC03026	-3.33069	0.00135698
PDIA2	-2.81639	0.00137751
ENSG00000224322	-3.68869	0.00147368
NEUROG3	-4.30359	0.0015075
MUC17	-4.39444	0.00153615
ENSG00000248774	-4.24312	0.0015511
ENSG00000248596	-3.08578	0.00155471
HYAL1	-2.25085	0.00161005
BANK1	-2.25524	0.00162185
TRNP1	-2.6077	0.00163029
LINC02432	-4.62627	0.0017343
KCNK5	-2.21559	0.00179883
ADH1A	-4.34424	0.00183923
MLN	-7.60354	0.00183923
ACKR4	-3.09519	0.00184724
AGAP1-IT1	-3.97603	0.00187037
CCSER1	-2.52062	0.00193095
NECTIN3	-2.1287	0.00196661
GAU1	-4.24204	0.00197039
ENSG00000241326	-6.32813	0.00198494
SULT1C2P1	-4.20702	0.00202221
ACSM1	-2.27816	0.00205161
LIPH	-2.13578	0.00205907
MEP1A	-4.48038	0.00208067
AMN	-2.64025	0.00210803
SGSM1	-2.39848	0.0021464
AOC1	-2.90457	0.00219158
ERN2	-3.6692	0.00229457
CRIP1	-2.28444	0.00236639
ENSG00000283907	-5.16791	0.00237561
GCNT4	-3.00381	0.0024501
TMEM82	-2.92814	0.00245963
LINC02418	-4.6652	0.00255235
GBP3	-2.8643	0.00264477
BCAR3-AS1	-2.59608	0.00274964
OASL	-3.12845	0.00274964
DDX60L	-2.02855	0.00282768
AKR7A3	-3.24546	0.00283459
AGR3	-3.96787	0.00288956
LRRIQ4	-2.86307	0.00290719
CTSE	-3.89973	0.00292455
PIK3C2G	-2.67043	0.00297362
RAD17P1	-3.50342	0.00298855
FAM3B	-2.07755	0.00305979
ENSG00000288844	-2.30718	0.00319066
TPGS1	-2.97318	0.00321073
EHMT2-AS1	-2.66851	0.00322014
ENSG00000272320	-2.55006	0.0033015
CDC42P6	-2.1823	0.00333183
RPL21P7	-4.86484	0.00333183
ATOH1	-4.64664	0.00337654
S100A5	-3.16623	0.00342156
IL1R2	-3.00305	0.00351925
ENSG00000272264	-2.13385	0.00357517
ENSG00000273319	-2.9562	0.00357914
GKN2	-7.16219	0.00376343
CDH15	-6.34347	0.00398821
LINC00589	-3.49294	0.00408189
B3GALT5-AS1	-4.17536	0.00413127
ENSG00000281181	-2.03626	0.0042345
ENSG00000289148	-5.54806	0.0042345
NEDD8-MDP1	-6.23806	0.00428011
SLC26A3	-6.93511	0.00434708
IGHJ5	-5.78585	0.00441606
DAZ3	-9.32603	0.0044939
TMEM220-AS1	-2.50581	0.00493048
SNHG25	-2.98815	0.00511021
ENSG00000278713	-4.5443	0.00511943
ARL14	-2.68475	0.00516094
FER1L6-AS2	-3.54181	0.00518873
ENSG00000205622	-2.59871	0.0052157
LINC00896	-2.5838	0.00526107
UCN3	-6.19805	0.00541278
AQP2	-5.02719	0.0054562
ADGRG2	-3.00947	0.00563204
AXDND1	-4.00302	0.00564817
IGKJ1	-5.60345	0.00568228
DNAJC12	-2.18769	0.0057171
SULT1C2	-3.42797	0.0057171
ENSG00000255663	-5.22068	0.00575472
ENSG00000253102	-5.39775	0.00584429
GPR35	-2.13123	0.00591346
LINC03034	-2.218	0.00595885
CADPS	-2.50773	0.00604156
LINC01842	-4.47854	0.00607053
S100A6	-2.04505	0.00616478
TPSG1	-3.4758	0.0061869
HSD11B2	-2.22024	0.00632104
MFSD6L	-2.50121	0.00646005
ENSG00000263089	-2.87445	0.00650028
NXF3	-3.32946	0.00658849
B3GAT1-DT	-3.5069	0.0066709
ENSG00000283511	-3.30068	0.00682915
LINC02404	-3.75032	0.00692137
GALNTL6	-2.73903	0.00698242
FAUP1	-2.28924	0.00699993
RPS15P4	-2.15645	0.00728596
ABCC8	-4.27029	0.00740828
ENSG00000287579	-4.56407	0.00740828
ENSG00000256894	-4.20861	0.00741366
HMGB1P49	-5.0524	0.00741398
HPGD	-2.82538	0.00741398
ODAM	-2.75753	0.00746767
RIMKLA	-2.38631	0.00753948
C1QL1	-2.11938	0.00765121
SLC38A11	-2.13401	0.00766772
CTAGE3P	-2.96378	0.0076803
GOLM1	-2.03211	0.00769224
ENSG00000231271	-2.50376	0.00775198
NRG4	-2.37382	0.00777365
GAS6-AS1	-2.47584	0.00777549
RTEL1-TNFRSF6B	-2.68687	0.0078052
CHP2	-6.48146	0.00789036
TPM1-AS	-2.62708	0.00810467
SLC18A1	-3.7302	0.00825723
ENSG00000285859	-4.56386	0.00827949
TRPM5	-2.51932	0.00840923
MT1F	-2.2173	0.00845412
PRR15-DT	-2.59832	0.00850685
MT-TS1	-4.41599	0.00858671
SCARNA7	-3.81996	0.0086995
MT-TE	-5.76182	0.00875791
TLE6	-2.13361	0.00880195
USP30-AS1	-2.09082	0.00880195
PKD1-AS1	-2.92127	0.00888038
ZG16B	-3.18958	0.00888552
KCNE3	-2.3413	0.00893982
ENSG00000254373	-3.13958	0.0090095
SULT1A1	-2.35385	0.00906534
ENSG00000278912	-3.35364	0.00919842
ENSG00000273297	-2.41027	0.00950941
GUSBP9	-2.25422	0.00972441
ENSG00000204876	-3.2962	0.00987105
ENSG00000260337	-2.41004	0.00991551
