# Supplementary material for: Transcriptomic changes and gene fusions during the progression from Barrett’s esophagus to esophageal adenocarcinoma
Source: Biomark Res. 2024 Aug 7;12:78. doi: 10.1186/s40364-024-00623-8 (PMC11304724; doi:10.1186/s40364-024-00623-8)
Supplement: Supplementary file 3 — Supplementary Material 3 [file 40364_2024_623_MOESM3_ESM.xlsx]

## Sheet: upregulated
term_id	source	term_name	p_value
CORUM:6826	CORUM	Calprotectin heterotetramer	0.0497621
GO:0008544	GO:BP	epidermis development	7.06571e-51
GO:0043588	GO:BP	skin development	2.66801e-37
GO:0030216	GO:BP	keratinocyte differentiation	1.67063e-34
GO:0009913	GO:BP	epidermal cell differentiation	7.47195e-32
GO:0009888	GO:BP	tissue development	4.50781e-27
GO:0031424	GO:BP	keratinization	1.61955e-24
GO:0060429	GO:BP	epithelium development	7.87996e-22
GO:0030855	GO:BP	epithelial cell differentiation	2.26304e-20
GO:0048856	GO:BP	anatomical structure development	2.0604e-19
GO:0032502	GO:BP	developmental process	1.66728e-18
GO:0030154	GO:BP	cell differentiation	1.95709e-17
GO:0048869	GO:BP	cellular developmental process	2.00535e-17
GO:0045109	GO:BP	intermediate filament organization	4.38393e-16
GO:0048513	GO:BP	animal organ development	5.64957e-15
GO:0045104	GO:BP	intermediate filament cytoskeleton organization	8.16824e-15
GO:0045103	GO:BP	intermediate filament-based process	1.04459e-14
GO:0098773	GO:BP	skin epidermis development	1.17642e-14
GO:0018149	GO:BP	peptide cross-linking	4.54994e-14
GO:0061436	GO:BP	establishment of skin barrier	1.42249e-12
GO:0032501	GO:BP	multicellular organismal process	8.40841e-10
GO:0009653	GO:BP	anatomical structure morphogenesis	1.25927e-09
GO:0022008	GO:BP	neurogenesis	6.75817e-07
GO:0019730	GO:BP	antimicrobial humoral response	9.18465e-06
GO:0042303	GO:BP	molting cycle	2.55854e-05
GO:0042633	GO:BP	hair cycle	2.55854e-05
GO:0007399	GO:BP	nervous system development	6.15181e-05
GO:0050793	GO:BP	regulation of developmental process	6.71715e-05
GO:0045682	GO:BP	regulation of epidermis development	8.02411e-05
GO:0001942	GO:BP	hair follicle development	8.51924e-05
GO:0045595	GO:BP	regulation of cell differentiation	8.85818e-05
GO:0022404	GO:BP	molting cycle process	0.000123408
GO:0022405	GO:BP	hair cycle process	0.000123408
GO:0007267	GO:BP	cell-cell signaling	0.000125498
GO:0030182	GO:BP	neuron differentiation	0.000222764
GO:0007275	GO:BP	multicellular organism development	0.000223775
GO:0048699	GO:BP	generation of neurons	0.000627923
GO:0098609	GO:BP	cell-cell adhesion	0.000777229
GO:0048731	GO:BP	system development	0.000778194
GO:0048730	GO:BP	epidermis morphogenesis	0.000823088
GO:0061844	GO:BP	antimicrobial humoral immune response mediated by antimicrobial peptide	0.00106363
GO:0007155	GO:BP	cell adhesion	0.00135281
GO:0035567	GO:BP	non-canonical Wnt signaling pathway	0.00173263
GO:0009617	GO:BP	response to bacterium	0.00277266
GO:0034330	GO:BP	cell junction organization	0.00330337
GO:0045604	GO:BP	regulation of epidermal cell differentiation	0.00350431
GO:0006959	GO:BP	humoral immune response	0.00440645
GO:0031069	GO:BP	hair follicle morphogenesis	0.00512803
GO:0009605	GO:BP	response to external stimulus	0.00561464
GO:0042063	GO:BP	gliogenesis	0.00723359
GO:0048812	GO:BP	neuron projection morphogenesis	0.00788278
GO:0035425	GO:BP	autocrine signaling	0.00916319
GO:0060071	GO:BP	Wnt signaling pathway, planar cell polarity pathway	0.00921301
GO:0120039	GO:BP	plasma membrane bounded cell projection morphogenesis	0.0128131
GO:0000902	GO:BP	cell morphogenesis	0.0135699
GO:0048858	GO:BP	cell projection morphogenesis	0.0148566
GO:0098742	GO:BP	cell-cell adhesion via plasma-membrane adhesion molecules	0.0171781
GO:0009887	GO:BP	animal organ morphogenesis	0.0182836
GO:0043616	GO:BP	keratinocyte proliferation	0.0252347
GO:0097435	GO:BP	supramolecular fiber organization	0.0316919
GO:0051964	GO:BP	negative regulation of synapse assembly	0.0319981
GO:0042742	GO:BP	defense response to bacterium	0.0371356
GO:0045216	GO:BP	cell-cell junction organization	0.0373513
GO:0048646	GO:BP	anatomical structure formation involved in morphogenesis	0.0402006
GO:0032989	GO:BP	cellular anatomical entity morphogenesis	0.0446924
GO:0010837	GO:BP	regulation of keratinocyte proliferation	0.0447132
GO:0007156	GO:BP	homophilic cell adhesion via plasma membrane adhesion molecules	0.0456122
GO:0045684	GO:BP	positive regulation of epidermis development	0.0480815
GO:0001533	GO:CC	cornified envelope	3.39422e-35
GO:0005576	GO:CC	extracellular region	8.44369e-28
GO:0005615	GO:CC	extracellular space	7.29616e-21
GO:0071944	GO:CC	cell periphery	1.19161e-17
GO:0005886	GO:CC	plasma membrane	4.61137e-16
GO:0031982	GO:CC	vesicle	1.76337e-09
GO:0005882	GO:CC	intermediate filament	2.75341e-09
GO:0070062	GO:CC	extracellular exosome	7.70968e-09
GO:0045111	GO:CC	intermediate filament cytoskeleton	1.18605e-08
GO:1903561	GO:CC	extracellular vesicle	1.38557e-08
GO:0065010	GO:CC	extracellular membrane-bounded organelle	1.41947e-08
GO:0043230	GO:CC	extracellular organelle	1.41947e-08
GO:0016020	GO:CC	membrane	3.63679e-08
GO:0045095	GO:CC	keratin filament	2.41791e-07
GO:0030054	GO:CC	cell junction	6.80759e-05
GO:0005911	GO:CC	cell-cell junction	0.00014269
GO:0098590	GO:CC	plasma membrane region	0.000527056
GO:0005737	GO:CC	cytoplasm	0.00092137
GO:0070161	GO:CC	anchoring junction	0.00264839
GO:0030057	GO:CC	desmosome	0.00378687
GO:0031012	GO:CC	extracellular matrix	0.0127384
GO:0030312	GO:CC	external encapsulating structure	0.0131275
GO:0009986	GO:CC	cell surface	0.0138138
GO:0099513	GO:CC	polymeric cytoskeletal fiber	0.0179322
GO:0030280	GO:MF	structural constituent of skin epidermis	2.71506e-15
GO:0005509	GO:MF	calcium ion binding	4.49301e-07
GO:0004857	GO:MF	enzyme inhibitor activity	8.53476e-06
GO:0140678	GO:MF	molecular function inhibitor activity	1.06793e-05
GO:0004867	GO:MF	serine-type endopeptidase inhibitor activity	0.00013003
GO:0004866	GO:MF	endopeptidase inhibitor activity	0.000278241
GO:0030414	GO:MF	peptidase inhibitor activity	0.000446943
GO:0061135	GO:MF	endopeptidase regulator activity	0.000940878
GO:0061134	GO:MF	peptidase regulator activity	0.00344167
GO:0005515	GO:MF	protein binding	0.00406247
GO:0008236	GO:MF	serine-type peptidase activity	0.0105456
GO:0017171	GO:MF	serine hydrolase activity	0.0133474
GO:0004252	GO:MF	serine-type endopeptidase activity	0.0148992
GO:0003810	GO:MF	protein-glutamine gamma-glutamyltransferase activity	0.0202759
HP:0011124	HP	Abnormal epidermal morphology	8.80084e-23
HP:0000982	HP	Palmoplantar keratoderma	2.37005e-19
HP:0025092	HP	Epidermal acanthosis	5.33067e-19
HP:0000972	HP	Palmoplantar hyperkeratosis	8.71719e-19
HP:0010765	HP	Palmar hyperkeratosis	1.45385e-18
HP:0007556	HP	Plantar hyperkeratosis	1.45385e-18
HP:0000962	HP	Hyperkeratosis	1.75474e-17
HP:0100872	HP	Abnormality of the plantar skin of foot	5.46298e-16
HP:0011368	HP	Epidermal thickening	7.11945e-16
HP:0001072	HP	Thickened skin	9.71199e-14
HP:0040189	HP	Scaling skin	2.25962e-11
HP:0007431	HP	Congenital ichthyosiform erythroderma	3.25618e-10
HP:0025276	HP	Abnormality of skin adnexa physiology	3.37455e-10
HP:0007446	HP	Palmoplantar blistering	3.75425e-10
HP:0000966	HP	Hypohidrosis	5.48129e-10
HP:0007550	HP	Hypohidrosis or hyperhidrosis	8.26138e-10
HP:0008064	HP	Ichthyosis	1.67669e-09
HP:0001596	HP	Alopecia	5.71449e-09
HP:0040162	HP	Orthokeratosis	2.56202e-08
HP:0025114	HP	Hypergranulosis	4.78419e-08
HP:0008404	HP	Nail dystrophy	8.38477e-08
HP:0001019	HP	Erythroderma	8.88008e-08
HP:0040211	HP	Abnormal skin morphology of the palm	2.57045e-07
HP:0033800	HP	Blistering by anatomical location	6.45089e-07
HP:0001597	HP	Abnormality of the nail	1.18233e-06
HP:0200020	HP	Corneal erosion	1.82156e-06
HP:0001805	HP	Onychogryposis	2.27649e-06
HP:0030318	HP	Angular cheilitis	3.58208e-06
HP:0007479	HP	Congenital nonbullous ichthyosiform erythroderma	4.2809e-06
HP:0008066	HP	Abnormal blistering of the skin	5.28786e-06
HP:0100871	HP	Abnormal palm morphology	6.37536e-06
HP:0001036	HP	Parakeratosis	6.86167e-06
HP:0011356	HP	Regional abnormality of skin	7.8809e-06
HP:0011123	HP	Inflammatory abnormality of the skin	2.02183e-05
HP:0000958	HP	Dry skin	4.31278e-05
HP:0011122	HP	Abnormality of skin physiology	5.74826e-05
HP:0007502	HP	Follicular hyperkeratosis	8.85345e-05
HP:0100840	HP	Aplasia/Hypoplasia of the eyebrow	0.000101947
HP:0000989	HP	Pruritus	0.000269303
HP:0033252	HP	Palmar hyperlinearity	0.000383451
HP:0100806	HP	Sepsis	0.000539809
HP:0200041	HP	Skin erosion	0.000584815
HP:0012035	HP	Steatocystoma multiplex	0.000754824
HP:0025248	HP	Eruptive vellus hair cyst	0.000754824
HP:0012514	HP	Lower limb pain	0.000780242
HP:0010783	HP	Erythema	0.000931628
HP:0002164	HP	Nail dysplasia	0.00122567
HP:0040036	HP	Onychogryposis of fingernail	0.00220581
HP:0000491	HP	Keratitis	0.00259863
HP:0100798	HP	Fingernail dysplasia	0.0030799
HP:0030268	HP	Hyperplastic callus formation	0.00369794
HP:0007490	HP	Linear arrays of macular hyperkeratoses in flexural areas	0.00369794
HP:0001944	HP	Dehydration	0.00429574
HP:0002745	HP	Oral leukoplakia	0.00680622
HP:0025125	HP	White lesion of the oral mucosa	0.00680622
HP:0200102	HP	Sparse or absent eyelashes	0.00689249
HP:0011495	HP	Abnormal corneal epithelium morphology	0.00989524
HP:0045059	HP	Hyperkeratotic papule	0.0130171
HP:0000656	HP	Ectropion	0.0159709
HP:0009763	HP	Limb pain	0.0164606
HP:0100825	HP	Cheilitis	0.0191859
HP:0008401	HP	Onychogryposis of toenails	0.0248521
HP:0025245	HP	Cutaneous cyst	0.0252323
HP:0025524	HP	Palmoplantar scaling skin	0.0296837
HP:0000653	HP	Sparse eyelashes	0.0302169
HP:0007410	HP	Palmoplantar hyperhidrosis	0.0315503
HP:0032152	HP	Keratosis pilaris	0.0433261
HP:0030766	HP	Ear pain	0.0463421
HP:0006089	HP	Palmar hyperhidrosis	0.0463421
HPA:0471401	HPA	skin 2; cells in corneal layer[≥Low]	8.38068e-28
HPA:0471402	HPA	skin 2; cells in corneal layer[≥Medium]	2.28748e-25
HPA:0461402	HPA	skin 1; cells in corneal layer[≥Medium]	2.04968e-21
HPA:0461401	HPA	skin 1; cells in corneal layer[≥Low]	7.69361e-21
HPA:0471411	HPA	skin 2; cells in spinous layer[≥Low]	2.73552e-19
HPA:0470183	HPA	skin 2; cells in granular layer[High]	3.66104e-19
HPA:0470181	HPA	skin 2; cells in granular layer[≥Low]	3.73675e-18
HPA:0470182	HPA	skin 2; cells in granular layer[≥Medium]	1.87879e-17
HPA:0460181	HPA	skin 1; cells in granular layer[≥Low]	2.73756e-16
HPA:0471412	HPA	skin 2; cells in spinous layer[≥Medium]	9.88944e-16
HPA:0460183	HPA	skin 1; cells in granular layer[High]	2.13504e-15
HPA:0461403	HPA	skin 1; cells in corneal layer[High]	2.06485e-14
HPA:0471403	HPA	skin 2; cells in corneal layer[High]	1.04487e-13
HPA:0460182	HPA	skin 1; cells in granular layer[≥Medium]	2.91393e-13
HPA:0471413	HPA	skin 2; cells in spinous layer[High]	9.56459e-13
HPA:0461451	HPA	skin 1; hair follicles[≥Low]	1.03454e-11
HPA:0461412	HPA	skin 1; cells in spinous layer[≥Medium]	3.83052e-09
HPA:0461411	HPA	skin 1; cells in spinous layer[≥Low]	2.34736e-08
HPA:0461453	HPA	skin 1; hair follicles[High]	4.88399e-08
HPA:0461452	HPA	skin 1; hair follicles[≥Medium]	4.30583e-07
HPA:0461413	HPA	skin 1; cells in spinous layer[High]	1.66335e-06
HPA:0630223	HPA	cervix; squamous epithelial cells[High]	2.28681e-05
HPA:0471391	HPA	skin 2; cells in basal layer[≥Low]	4.51818e-05
HPA:0461481	HPA	skin 1; sebaceous glands[≥Low]	0.000151174
HPA:0620223	HPA	vagina; squamous epithelial cells[High]	0.000425726
HPA:0461482	HPA	skin 1; sebaceous glands[≥Medium]	0.00107338
HPA:0230322	HPA	hair; cells in external root sheath[≥Medium]	0.00225213
HPA:0471393	HPA	skin 2; cells in basal layer[High]	0.0026429
HPA:0471392	HPA	skin 2; cells in basal layer[≥Medium]	0.00269279
HPA:0471462	HPA	skin 2; langerhans cells[≥Medium]	0.00700178
HPA:0461392	HPA	skin 1; cells in basal layer[≥Medium]	0.00834111
HPA:0471451	HPA	skin 2; hair follicles[≥Low]	0.00911245
HPA:0230323	HPA	hair; cells in external root sheath[High]	0.0121984
HPA:0230321	HPA	hair; cells in external root sheath[≥Low]	0.0128202
HPA:0461391	HPA	skin 1; cells in basal layer[≥Low]	0.0144629
HPA:0461483	HPA	skin 1; sebaceous glands[High]	0.0251882
HPA:0471463	HPA	skin 2; langerhans cells[High]	0.0252269
HPA:0461393	HPA	skin 1; cells in basal layer[High]	0.0253094
HPA:0471461	HPA	skin 2; langerhans cells[≥Low]	0.0384171
HPA:0461423	HPA	skin 1; eccrine glands[High]	0.0434132
KEGG:05150	KEGG	Staphylococcus aureus infection	0.000994767
KEGG:04915	KEGG	Estrogen signaling pathway	0.0494552
MIRNA:hsa-miR-335-5p	MIRNA	hsa-miR-335-5p	0.00459706
REAC:R-HSA-6809371	REAC	Formation of the cornified envelope	1.05219e-33
REAC:R-HSA-6805567	REAC	Keratinization	1.35208e-23
REAC:R-HSA-1266738	REAC	Developmental Biology	6.61895e-07
REAC:R-HSA-163125	REAC	Post-translational modification: synthesis of GPI-anchored proteins	0.0374566
REAC:R-HSA-351906	REAC	Apoptotic cleavage of cell adhesion proteins	0.0495525
TF:M01733_1	TF	Factor: MZF-1; motif: TGGGGAR; match class: 1	0.000434091
TF:M07460	TF	Factor: KLF3; motif: CCMCRCCCNG	0.00166936
TF:M03582	TF	Factor: TWIST; motif: CACCTGG	0.00550927
TF:M01835_1	TF	Factor: GKLF; motif: CCTCCYN; match class: 1	0.00607595
TF:M12732_1	TF	Factor: ZNF532; motif: NGGRGCTGGG; match class: 1	0.0136192
TF:M00947	TF	Factor: CP2/LBP-1c/LSF; motif: GCTGGNTNGNNCYNG	0.0212796
TF:M12659	TF	Factor: RORA; motif: CCYTGNCCTN	0.029105
TF:M02018	TF	Factor: HTF4; motif: CASCTGB	0.0473013
TF:M03831	TF	Factor: MRF4; motif: CASCTGC	0.0473013
WP:WP5390	WP	Pancreatic cancer subtypes	8.37389e-11
WP:WP2840	WP	Hair follicle development cytodifferentiation part 3 of 3	5.39648e-05
WP:WP2877	WP	Vitamin D receptor pathway	0.0124759

## Sheet: downregulated
term_id	source	term_name	p_value
GO:0006805	GO:BP	xenobiotic metabolic process	7.91277e-07
GO:0071466	GO:BP	cellular response to xenobiotic stimulus	3.51754e-05
GO:0010817	GO:BP	regulation of hormone levels	4.21421e-05
GO:0009410	GO:BP	response to xenobiotic stimulus	4.65441e-05
GO:0006629	GO:BP	lipid metabolic process	0.000332839
GO:0030277	GO:BP	maintenance of gastrointestinal epithelium	0.000580808
GO:0007586	GO:BP	digestion	0.0019401
GO:0065008	GO:BP	regulation of biological quality	0.00389456
GO:0042445	GO:BP	hormone metabolic process	0.00413119
GO:0010669	GO:BP	epithelial structure maintenance	0.00574723
GO:0046903	GO:BP	secretion	0.00638955
GO:0070887	GO:BP	cellular response to chemical stimulus	0.0112988
GO:0140352	GO:BP	export from cell	0.0126347
GO:0016266	GO:BP	O-glycan processing	0.0185307
GO:1903532	GO:BP	positive regulation of secretion by cell	0.0341733
GO:0005576	GO:CC	extracellular region	4.83218e-07
GO:0012505	GO:CC	endomembrane system	1.51887e-06
GO:0005737	GO:CC	cytoplasm	5.30855e-05
GO:0016020	GO:CC	membrane	0.000154014
GO:0031982	GO:CC	vesicle	0.000410813
GO:0005615	GO:CC	extracellular space	0.00115193
GO:0045178	GO:CC	basal part of cell	0.00714589
GO:0005886	GO:CC	plasma membrane	0.0127166
GO:0071944	GO:CC	cell periphery	0.0172129
GO:0099503	GO:CC	secretory vesicle	0.0175186
GO:0042589	GO:CC	zymogen granule membrane	0.019559
GO:0016323	GO:CC	basolateral plasma membrane	0.0196024
GO:0098590	GO:CC	plasma membrane region	0.0270602
GO:0042588	GO:CC	zymogen granule	0.0303779
GO:0005794	GO:CC	Golgi apparatus	0.0306605
GO:0031410	GO:CC	cytoplasmic vesicle	0.0324644
GO:0097708	GO:CC	intracellular vesicle	0.0341542
GO:0031090	GO:CC	organelle membrane	0.0487667
GO:0070701	GO:CC	mucus layer	0.0499175
GO:0008194	GO:MF	UDP-glycosyltransferase activity	0.000288053
GO:0004653	GO:MF	polypeptide N-acetylgalactosaminyltransferase activity	0.00238726
GO:0022853	GO:MF	active monoatomic ion transmembrane transporter activity	0.00276836
GO:0016758	GO:MF	hexosyltransferase activity	0.00682236
GO:0046873	GO:MF	metal ion transmembrane transporter activity	0.0150963
GO:0015081	GO:MF	sodium ion transmembrane transporter activity	0.0242438
GO:0016616	GO:MF	oxidoreductase activity, acting on the CH-OH group of donors, NAD or NADP as acceptor	0.0253191
GO:0015318	GO:MF	inorganic molecular entity transmembrane transporter activity	0.0275685
GO:0004024	GO:MF	alcohol dehydrogenase activity, zinc-dependent	0.0348589
GO:0008376	GO:MF	acetylgalactosaminyltransferase activity	0.0367489
GO:0016757	GO:MF	glycosyltransferase activity	0.0404996
GO:0016614	GO:MF	oxidoreductase activity, acting on CH-OH group of donors	0.0453213
GO:0030533	GO:MF	triplet codon-amino acid adaptor activity	0.0487116
HPA:0151291	HPA	duodenum; endocrine cells[≥Low]	1.1275e-20
HPA:0150891	HPA	duodenum; goblet cells[≥Low]	1.37469e-19
HPA:0030891	HPA	appendix; goblet cells[≥Low]	1.65017e-19
HPA:0031291	HPA	appendix; endocrine cells[≥Low]	6.55127e-19
HPA:0131291	HPA	colon; endocrine cells[≥Low]	8.42601e-19
HPA:0030892	HPA	appendix; goblet cells[≥Medium]	8.93521e-19
HPA:0401291	HPA	rectum; endocrine cells[≥Low]	1.28958e-18
HPA:0400892	HPA	rectum; goblet cells[≥Medium]	2.18054e-18
HPA:0130891	HPA	colon; goblet cells[≥Low]	2.46008e-18
HPA:0481291	HPA	small intestine; endocrine cells[≥Low]	5.90591e-18
HPA:0151292	HPA	duodenum; endocrine cells[≥Medium]	9.3781e-18
HPA:0150892	HPA	duodenum; goblet cells[≥Medium]	9.92591e-18
HPA:0131292	HPA	colon; endocrine cells[≥Medium]	1.00344e-17
HPA:0400891	HPA	rectum; goblet cells[≥Low]	1.55695e-17
HPA:0031292	HPA	appendix; endocrine cells[≥Medium]	3.25952e-17
HPA:0130892	HPA	colon; goblet cells[≥Medium]	8.9178e-17
HPA:0401292	HPA	rectum; endocrine cells[≥Medium]	1.05081e-16
HPA:0480891	HPA	small intestine; goblet cells[≥Low]	1.35427e-16
HPA:0151301	HPA	duodenum; enterocytes[≥Low]	7.22708e-16
HPA:0481292	HPA	small intestine; endocrine cells[≥Medium]	1.22607e-15
HPA:0480892	HPA	small intestine; goblet cells[≥Medium]	1.09517e-14
HPA:0401301	HPA	rectum; enterocytes[≥Low]	3.87851e-14
HPA:0481321	HPA	small intestine; enterocytes - Microvilli[≥Low]	5.14386e-14
HPA:0480893	HPA	small intestine; goblet cells[High]	6.2331e-14
HPA:0401321	HPA	rectum; enterocytes - Microvilli[≥Low]	1.71634e-13
HPA:0030893	HPA	appendix; goblet cells[High]	2.18525e-13
HPA:0130893	HPA	colon; goblet cells[High]	4.44819e-13
HPA:0150893	HPA	duodenum; goblet cells[High]	6.28569e-13
HPA:0131301	HPA	colon; enterocytes[≥Low]	8.75672e-13
HPA:0481322	HPA	small intestine; enterocytes - Microvilli[≥Medium]	1.39657e-12
HPA:0401322	HPA	rectum; enterocytes - Microvilli[≥Medium]	1.61719e-12
HPA:0131321	HPA	colon; enterocytes - Microvilli[≥Low]	2.63325e-12
HPA:0031302	HPA	appendix; enterocytes[≥Medium]	3.12528e-12
HPA:0131293	HPA	colon; endocrine cells[High]	7.49199e-12
HPA:0481301	HPA	small intestine; enterocytes[≥Low]	7.75531e-12
HPA:0400893	HPA	rectum; goblet cells[High]	9.26201e-12
HPA:0131302	HPA	colon; enterocytes[≥Medium]	1.10103e-11
HPA:0151293	HPA	duodenum; endocrine cells[High]	1.44763e-11
HPA:0481293	HPA	small intestine; endocrine cells[High]	2.82426e-11
HPA:0031301	HPA	appendix; enterocytes[≥Low]	3.29863e-11
HPA:0401293	HPA	rectum; endocrine cells[High]	4.19809e-11
HPA:0151302	HPA	duodenum; enterocytes[≥Medium]	4.34447e-11
HPA:0401302	HPA	rectum; enterocytes[≥Medium]	1.30688e-10
HPA:0151321	HPA	duodenum; enterocytes - Microvilli[≥Low]	1.46586e-10
HPA:0131322	HPA	colon; enterocytes - Microvilli[≥Medium]	4.27968e-10
HPA:0031293	HPA	appendix; endocrine cells[High]	5.09441e-10
HPA:0481302	HPA	small intestine; enterocytes[≥Medium]	3.27159e-09
HPA:0151341	HPA	duodenum; glands of Brunner[≥Low]	1.02163e-08
HPA:0031322	HPA	appendix; enterocytes - Microvilli[≥Medium]	6.66397e-08
HPA:0151351	HPA	duodenum; paneth cells[≥Low]	1.44438e-07
HPA:0031321	HPA	appendix; enterocytes - Microvilli[≥Low]	7.20701e-07
HPA:0151322	HPA	duodenum; enterocytes - Microvilli[≥Medium]	9.16229e-07
HPA:0481323	HPA	small intestine; enterocytes - Microvilli[High]	1.32539e-06
HPA:0151352	HPA	duodenum; paneth cells[≥Medium]	5.2176e-06
HPA:0401303	HPA	rectum; enterocytes[High]	5.78765e-06
HPA:0401323	HPA	rectum; enterocytes - Microvilli[High]	2.48389e-05
HPA:0131323	HPA	colon; enterocytes - Microvilli[High]	2.48389e-05
HPA:0151323	HPA	duodenum; enterocytes - Microvilli[High]	8.37111e-05
HPA:0031303	HPA	appendix; enterocytes[High]	9.10085e-05
HPA:0401331	HPA	rectum; mucosal lymphoid cells[≥Low]	0.00012726
HPA:0151342	HPA	duodenum; glands of Brunner[≥Medium]	0.000242632
HPA:0151303	HPA	duodenum; enterocytes[High]	0.000273821
HPA:0131303	HPA	colon; enterocytes[High]	0.000528617
HPA:0031323	HPA	appendix; enterocytes - Microvilli[High]	0.000585068
HPA:0481351	HPA	small intestine; paneth cells[≥Low]	0.00108706
HPA:0131331	HPA	colon; mucosal lymphoid cells[≥Low]	0.00165009
HPA:0481303	HPA	small intestine; enterocytes[High]	0.00223227
HPA:0481352	HPA	small intestine; paneth cells[≥Medium]	0.00414389
KEGG:00512	KEGG	Mucin type O-glycan biosynthesis	2.92035e-06
KEGG:00982	KEGG	Drug metabolism - cytochrome P450	4.39496e-05
KEGG:00980	KEGG	Metabolism of xenobiotics by cytochrome P450	9.16916e-05
KEGG:01100	KEGG	Metabolic pathways	0.000155255
KEGG:00830	KEGG	Retinol metabolism	0.000485921
KEGG:04972	KEGG	Pancreatic secretion	0.00959521
KEGG:05204	KEGG	Chemical carcinogenesis - DNA adducts	0.0354952
KEGG:00514	KEGG	Other types of O-glycan biosynthesis	0.0499078
REAC:R-HSA-913709	REAC	O-linked glycosylation of mucins	3.48568e-07
REAC:R-HSA-211859	REAC	Biological oxidations	3.5561e-06
REAC:R-HSA-5173105	REAC	O-linked glycosylation	0.000135694
REAC:R-HSA-9748784	REAC	Drug ADME	0.0080023
REAC:R-HSA-1430728	REAC	Metabolism	0.00807046
REAC:R-HSA-5083625	REAC	Defective GALNT3 causes HFTC	0.0251276
REAC:R-HSA-5083636	REAC	Defective GALNT12 causes CRCS1	0.0251276
REAC:R-HSA-5083632	REAC	Defective C1GALT1C1 causes TNPS	0.0324995
REAC:R-HSA-211945	REAC	Phase I - Functionalization of compounds	0.0414341
REAC:R-HSA-425393	REAC	Transport of inorganic cations/anions and amino acids/oligopeptides	0.0474491
WP:WP5390	WP	Pancreatic cancer subtypes	1.06e-15
WP:WP2291	WP	Deregulation of Rab and Rab effector genes in bladder cancer	0.00054772
WP:WP702	WP	Metapathway biotransformation Phase I and II	0.0195884
