# Supplementary material for: Transcriptomic changes and gene fusions during the progression from Barrett’s esophagus to esophageal adenocarcinoma
Source: Biomark Res. 2024 Aug 7;12:78. doi: 10.1186/s40364-024-00623-8 (PMC11304724; doi:10.1186/s40364-024-00623-8)
Supplement: Supplementary file 4 — Supplementary Material 4 [file 40364_2024_623_MOESM4_ESM.xlsx]

## Sheet: Sheet1
EAC fusions	BE fusions	Normal fusions	patient number
FNIP1-MEIKIN	NPEPPS-TBC1D3	NPEPPS-TBC1D3	P1
SPAG9-CA10	CTBS-GNG5	PPIP5K1-CATSPER2	P1
CASC19-CASC8	TOX-PAWR	PADI1-KRT13	P1
NPEPPS-TBC1D3	IGSF3-GGT1	ZNF586-TMPRSS11B	P1
NAIP-OCLN	VTA1-TIAM2		P1
CTBS-GNG5			P1
GUK1-USH2A			P1
PPIP5K1-CATSPER2			P1
VTA1-TIAM2			P1
CCDC32-CBX3			P1
MTG1-SCART1			P1
IGSF3-GGT1			P1
UBA2-WTIP			P1
AC008695.1-AC034228.3			P1
TIMP2-AC015845.2			P1
AIG1-ADGRG6			P1
FNIP1-AC034228.3			P1
AC008695.1-MEIKIN			P1
	NPEPPS-TBC1D3		P2
	FAM120A-COL27A1		P2
	CTBS-GNG5		P2
	HAUS1-RAB10		P2
	SLC23A2-PANK2		P2
	ADRM1-ANKRD28		P2
	EDEM3-AL135926.1		P3
	EDEM3-DPT		P3
	NPEPPS-TBC1D3		P3
	CTBS-GNG5		P3
	RAB3GAP1-MARCHF7		P3
	DDX3Y-DAZ1		P3
	NPEPPS-TBC1D3		P4
	CTBS-GNG5		P4
	CTBS-GNG5		P5
	NPEPPS-TBC1D3		P5
NPEPPS-TBC1D3		NPEPPS-TBC1D3	P6
KANSL1-ARL17A		KANSL1-ARL17A	P6
KANSL1-ARL17B		KANSL1-ARL17B	P6
MTG1-SCART1		NAIP-OCLN	P6
GFOD2-TK2		CTBS-GNG5	P6
LY6D-TSNARE1		SLC29A1-HSP90AB1	P6
CTBS-GNG5			P6
MED8-ELOVL1			P6
NPEPPS-TBC1D3		NPEPPS-TBC1D3	P7
KANSL1-ARL17A		KANSL1-ARL17A	P7
KANSL1-ARL17B		KANSL1-ARL17B	P7
MYO15B-SEPTIN9		CTBS-GNG5	P7
UBR5-CYBRD1			P7
TNKS-FGF10			P7
CPLANE1-SKP2			P7
APPBP2-SDK2			P7
NPEPPS-TBC1D3		NPEPPS-TBC1D3	P8
PTPRM-TWSG1		KANSL1-ARL17A	P8
AC003093.1-GSDME		KANSL1-ARL17B	P8
AC025178.1-GOLPH3			P8
RAB3GAP2-BPNT1			P8
BBS9-HDAC9			P8
