# Supplementary material for: Transcriptomic changes and gene fusions during the progression from Barrett’s esophagus to esophageal adenocarcinoma
Source: Biomark Res. 2024 Aug 7;12:78. doi: 10.1186/s40364-024-00623-8 (PMC11304724; doi:10.1186/s40364-024-00623-8)
Supplement: Supplementary file 5 — Supplementary Material 5 [file 40364_2024_623_MOESM5_ESM.xlsx]

## Sheet: Sheet1
Primer Name	Sequence
GUK1-F	AAG AGG TGG CCC CGG ATG CT
USH2A-R1	TTT TTC CCA GGA GTT GTT AGG A
USH2A-R2	AGA AGA GAT CAC ATG GAA CGT G
CASC19CCAT1-F1	ACG CAT ACC TCT GCT TCT TTT C
CASC19CCAT1-F2	ATC GAC TTT GAA GTT GCA CTG A
CASC8-R1	AGC AGA GCT TAG TAG GGA CAG C
CASC8-R2	TGA GCA GAG CTT AGT AGG GAC A
SPAG9-F1	CTA TGA CGA GGA GGT GGT CAA A
SPAG9-F2	GAC GGT GTG GTG TAT CAG GAG
CA10-R1	CTC ATA GCA GGG TGG GAT AGT C
CA10-R2	AGA CCA AAG CCA GAA AAA TGA A
FNIP1-F1	CAG AAG CTC TTC AGC AAG AGG A
FNIP1-F2	CCT ACG CTG TTC CAG AAG CTC
MEIKIN-R1	TAT TTC TGA TGC ATT TGC AGG A
MEIKIN-R2	AGT AAA TGA CAA GAA CCT CA
